# Supplementary material for: Potent Xanthine Oxidase Inhibitory Activity of Constituents of Agastache rugosa (Fisch. and C.A.Mey.) Kuntze
Source: Foods. 2023 Jan 28;12(3):573. doi: 10.3390/foods12030573 (PMC9914411; doi:10.3390/foods12030573)
Supplement: Supplementary file 1 [file foods-12-00573-s001.zip]

Archive with 1 entries (1 files):
- foods-2177256-supplementary.pdf
